# Supplementary material for: Structural Analysis of Botulinum Neurotoxins Type B and E by Cryo-EM
Source: Toxins (Basel). 2021 Dec 23;14(1):14. doi: 10.3390/toxins14010014 (PMC8781748; doi:10.3390/toxins14010014)
Supplement: Supplementary file 1 [file toxins-14-00014-s001.zip]

Archive with 1 entries (1 files):
- toxins-1520391-supplementary.pdf
